# Supplementary material for: Integrative ensemble learning framework for forecasting controlled drug release based on Raman spectral signatures
Source: Sci Rep. 2026 Feb 28;16:11343. doi: 10.1038/s41598-026-41837-0 (PMC13049152; doi:10.1038/s41598-026-41837-0)
Supplement: Supplementary file 1 — Supplementary Material 1 [file 41598_2026_41837_MOESM1_ESM.xlsx]

## Sheet: Sheet2
polysaccharide name	Maize maltodextrin	Inulin (Orafti Synergy 1)	Maltitol	Inulin (Orafti HSI)	Pregelatinized starch (Starch 1500)	Xylan	Resistant maize starch	Goji berry extract	Coix lacryma esculentus extract	Cook-up maize starch	Raffinose	Inulin (Orafti HP)	Isomaltulose	medium	time	release
1987.12	7357.11	7900.27	7831.46	8120.76	7430.79	16240.2	15392.2	157191	39648.3	6327.67	6027.9	9105.85	7624.47	control	2	0.0186794
1976.87	7424.39	8027.91	7948.08	8297.76	7505.81	16459.7	15559.7	160241	40169.4	6298.76	6068.54	9197.37	7721.21	control	8	0.0463642
1966.59	7424.11	8078.58	7926.35	8278.31	7549.47	16713.7	15793.3	163243	40927.6	6692.71	6142.77	9298.5	7773.84	control	24	0.149894
1956.29	7480.97	8108.47	8013.86	8393.86	7522.01	16947.7	15911.3	164892	41219.2	6338.14	6167.96	9319.41	7876	patient	2	0.0227756
1945.98	7474.87	8182.89	8041.07	8413.84	7574.19	16951	15935.9	167023	41721.5	6406.55	6203.36	9350.02	7859.45	patient	8	0.23749
1935.63	7522.24	8237.56	8088.68	8421.61	7594.33	17206	16178.3	169151	42244	6362.66	6213.63	9346.91	7808.91	patient	24	0.803854
1925.27	7523.26	8308.46	8100.37	8437.54	7517.99	17327.7	16212.6	171565	42608.2	6401.16	6255.5	9397.09	7819.38	rat	2	0.031178
1914.88	7589.06	8303.99	8068.24	8498.8	7650.99	17552.6	16494	174316	43346.5	6494.2	6281.32	9407.3	7934.74	rat	8	0.188141
1904.48	7672.97	8475.05	8137.39	8634.64	7811.21	17803.3	16666.8	177813	44078.2	6588.34	6347.81	9550.67	8074.06	rat	24	0.730001
1894.04	7803.03	8537.35	8196.45	8698.59	7841.25	18120	16951.1	181057	44851.2	6643.74	6416.55	9614.96	8201.2	dog	2	0.0200088
1883.59	7840.66	8653.98	8334.98	8782.92	7896.78	18403.6	17151.6	184446	45698.9	6621.3	6547.22	9673.58	8191.87	dog	8	0.082476
1873.11	7852.73	8798.89	8341.52	8899.95	8037.36	18673.6	17304.1	187588	46327.5	6750.21	6542.92	9839.4	8309.41	dog	24	0.374254
1862.61	7937.93	8878.31	8522.69	8962.02	8077.71	18773.2	17601.2	189984	46858.1	6789.16	6616.58	9842.78	8321.81	control	2	0.0484651
1852.09	7882.18	8961.3	8449.4	9053.73	8144.81	19019	17715.4	192532	47393.9	6810.06	6616.28	9913.27	8329.46	control	8	0.080191
1841.54	8034.81	8997.83	8443.56	9017.59	8143.38	19183.2	17878.5	194701	47813	6844.64	6630.75	9952.93	8374.04	control	24	0.221281
1830.97	8011.88	9055.16	8543.75	9167.9	8183.83	19403.5	18029.2	197430	48378.3	6895.07	6721.38	10027.6	8461.11	patient	2	0.0212762
1820.38	8074.83	9201.77	8581.91	9161.17	8238.56	19685	18263.7	200602	49044.2	6903.14	6726.38	10062.4	8461.01	patient	8	0.369314
1809.77	8153.23	9339.81	8622.37	9211.11	8335.97	19975.2	18459.8	203619	49693.7	6994.6	6774.75	10140	8511.12	patient	24	0.505825
1799.13	8166.23	9332.56	8633.61	9300.24	8385.57	20295.5	18645.6	206360	50355.5	7080.48	6838.13	10213.4	8517.21	rat	2	0.0243204
1788.47	8232.94	9509.51	8702.01	9406.31	8501.97	20584.8	18720.4	209833	51027.7	7134.47	6960.83	10280.1	8689.02	rat	8	0.219725
1777.78	8426.74	9792.49	8902.36	9620.71	8709.04	20846.9	19243.5	213523	51824.6	7357.48	7103.48	10551.4	8877.98	rat	24	0.491783
1767.07	8402.85	9619.74	8885.19	9615.85	8612.01	21152.3	19364.1	216486	52634.3	7291.87	7063.72	10440.7	8766.85	dog	2	0.047687
1756.34	8468.63	9760.93	8907.44	9714.96	8704.07	21499	19502.4	219683	53162.2	7503.67	7066.42	10540	8874.43	dog	8	0.10542
1745.58	8562.08	9949.09	9042.52	9927.75	8823.11	22276.9	19804.1	223686	54013.5	7780.24	7212.55	10624.2	9005.63	dog	24	0.470559
1734.8	8599.34	10063.4	9069.8	9966.1	8871.65	23032.7	20076.9	227182	54732.7	8058.44	7226.2	10744	9027.19	control	2	0.0155773
1724	8697.19	10159.2	9114.22	10062.9	8952.3	23431	20226.5	230724	55430.3	8181.21	7329.8	10703.7	9065.96	control	8	0.015645
1713.17	8746.67	10249.3	9058.22	10180.2	9019.73	23544.4	20361.7	233074	55994.7	8072.87	7316.25	10870.3	9113.34	control	24	0.0982586
1702.32	8829.19	10390.5	9210.78	10176.9	9084.39	23766.8	20582.8	235753	56495.6	7917.16	7346	10892	9140.4	patient	2	0.0119633
1691.44	8862.71	10413.6	9213.7	10283.4	9179.16	23751.9	20789.6	238801	57108.5	7884.77	7438.84	10960.7	9127.42	patient	8	0.11964
1680.54	8935.97	10506.8	9315.05	10454.2	9311.74	24000.8	21129.2	243055	57907.5	7980.72	7557.08	11058.5	9186.14	patient	24	0.345496
1669.62	9098.76	10753.1	9434.6	10572.6	9474.2	24350.4	21589.4	248520	59108.7	8140.88	7679.05	11220	9338.63	rat	2	0.0631487
1658.67	9233.17	10896.7	9503.03	10762.1	9954.52	24557.5	22328.1	254365	60597.4	8472.95	7714.44	11409	9483.25	rat	8	0.221665
1647.7	9363.83	11079.1	9579.39	10904.4	9923.31	25680.6	22508	259602	61313	8535.49	7817.1	11579.3	9563.72	rat	24	0.860339
1636.7	9464.48	11208.4	9560.24	11087.7	9875.42	29152.3	22479.4	263529	61766.4	8577.97	7811.17	11636.8	9511.24	dog	2	0.00644067
1625.68	9377.45	11266.3	9709.19	11068.6	9861.53	29916.1	22512.3	267141	62187.7	8506.92	7775.35	11667.6	9529.83	dog	8	0.0303323
1614.64	9437.4	11230.7	9630	11027.5	9770	27987.4	22434.3	270610	62464.1	8426.15	7755.52	11566.9	9523.09	dog	24	0.423673
1603.57	9460.67	11340.2	9739.8	11083.2	9710.83	31465.2	22572.3	273951	63085.8	8534.13	7851.77	11606.1	9496.25	control	2	0.0252333
1592.47	9408.4	11404	9838.17	11152.1	9772.17	31382.4	22636.3	274816	63598.8	8417.37	7855.95	11614.6	9650.45	control	8	0.0323
1581.35	9482.39	11473.8	9946.19	11161.2	9803.61	28059	22924.9	276110	64321.9	8440.58	7884.88	11665.6	9642.99	control	24	0.0804333
1570.21	9627.38	11615.3	10023.7	11260.6	9983.89	26503.8	23155	279377	65217	8566.84	8019.33	11839.7	9795.83	patient	2	0.0579333
1559.04	9814.93	11857	10142.8	11591.2	10185.4	26446.3	23709.7	282433	66116.1	8855.72	8199.84	12072	10013.6	patient	8	0.434467
1547.84	9896.65	11945.1	10336.4	11679.7	10208.7	26656.2	23895.7	284971	66842.8	8866.42	8209.13	12129.1	10066.9	patient	24	0.790567
1536.62	9868.16	11963.9	10358.3	11705.7	10151.7	26871.7	23895.3	287231	67169.6	8838.66	8146.54	12134.3	10022	rat	2	0.0574667
1525.38	9904.27	12059.8	10433.4	11907.7	10242.2	27403.6	23926.2	290286	67529.4	8832.54	8210.92	12218.1	10093.3	rat	8	0.666
1514.11	10094.3	12251.4	10497	12215	10347.9	27766.3	24118.8	292541	67994.2	9048.76	8160.57	12464.4	10099.4	rat	24	0.8864
1502.81	10348.8	12931.1	10730.4	13006	10578.7	28069.7	24507.9	294462	68768.4	9260.42	8179.72	13216.8	10353	dog	2	0.0257667
1491.49	11057.6	14979.8	11212.3	15847	11179.1	29560.6	25076.3	298733	69923.2	9924.29	8388.21	15941.7	10884.7	dog	8	0.0834667
1480.15	13789.3	19502.5	13556.9	22515.6	13713.7	36057.1	27271.5	306561	72573.6	12568.6	8662.1	21518.4	19042.7	dog	24	1.0213
1468.78	21527.8	26342.1	29502.2	32674.1	21967.2	48813.2	35117.8	322049	78738.2	23745.7	11237.6	28853.7	28027.1	control	2	0.0205333
1457.38	26413.9	30530.1	29652.5	38908.8	27425.8	46193.4	41696.3	335030	83121.7	30538.4	12130.9	32596.4	22028.2	control	8	0.0540667
1445.96	20792	24669.1	20030.1	30359.4	21056	40154.1	34560.1	330996	79942.8	21559.9	9905.01	25790.5	13562	control	24	0.131567
1434.51	18494.2	19098.3	23985.7	22069.2	18794	42960.8	32878.3	327859	78735.1	18488.5	10534.7	19505	15166.6	patient	2	0.0608
1423.03	21896	19068.4	22492.4	22113.6	21774.7	47939.8	35164.9	334427	81332.2	21864.4	10440.3	19325.8	19330.2	patient	8	0.651367
1411.53	26706.1	20395.6	26721.6	24106.8	26779.4	50754.1	39977.5	342407	85034.7	27215.9	10180.2	20849.2	17126.2	patient	24	0.913633
1400.01	30299.3	21815.2	31509.1	25999.9	31068.9	52340.4	44341.9	348028	87840.8	32931.1	10446.1	22383.1	17972.7	rat	2	0.0485667
1388.45	33175.2	22875	26625.6	27452.4	33124.3	55568.2	45656.9	351778	89809	35124.6	12207.1	23412.6	20025	rat	8	0.5856
1376.88	33626.1	23827.7	38753.8	28900.5	33960.4	59617	47050.9	354060	90686.8	37385.4	12458.9	24388.1	26975.6	rat	24	0.807733
1365.27	32056.2	24847.8	44351.9	30317.2	30925.6	58082.3	43512	354287	89505.1	32459.2	11942.7	25507.6	27006.9	dog	2	0.0196667
1353.64	34082.8	25288.2	44022.5	30632.9	32715.7	52927.1	45258.2	359454	91737.6	33826.4	11903.1	26319.4	28438.4	dog	8	0.103067
1341.98	38760.7	25329.7	46195.9	30875.5	38714.5	51565	51754.6	367991	96083.6	40963.8	11057.9	26212.2	37666.7	dog	24	0.9391
1330.3	38372.5	24595.9	38413.5	29663.1	36971.9	53049.5	49824.6	371573	96496.9	37236.6	11743.2	25247.3	30440	control	2	0.0427667
1318.59	28717	23106.2	24436.2	27368.6	27571	57854.4	41407.6	363607	90039	27001.1	10633.8	23683.6	18848.9	control	8	0.0783
1306.85	22419.5	21769.7	29993.9	25397	22556.8	54108.6	37337	356756	86021	22601.2	11270.7	22664.6	15004	control	24	0.2418
1295.08	19322.7	22146	26500.1	25854.6	19814.3	45795.2	34661.2	353047	83836.8	19602.8	10119.1	23320.8	16301.4	patient	2	0.0853667
1283.29	18476.7	23922.2	21407.7	28683.2	18777.2	43800.2	33584.8	353202	83136.1	18651	10034	25034	18170.3	patient	8	0.6903
1271.48	20683.7	25723.9	18150.7	32052	21376.4	44354	36416.2	359911	85328.2	21910	14217.5	26065.3	28617.5	patient	24	0.913567
1259.63	22891.5	25710.5	21260.7	31953.2	24407.7	45920	39708.3	365668	87483.4	25810.8	12282.3	25396.3	31615.4	rat	2	0.0445667
1247.76	21888.4	23566	19757.7	28395.4	22374.8	46766.3	37466.2	365368	87389.2	23292.5	11503.9	23820.3	24705.3	rat	8	0.748533
1235.86	19634.4	21217.8	15901.7	24677.3	19272.1	43075.8	34133.7	363861	85894.6	18828.9	9634.68	21487	17826.5	rat	24	0.842667
1223.93	16706.6	20715.6	16892.5	23624.2	16055.1	40101.9	31127.2	360181	83613.4	15067.1	9467.44	21257.1	19264.7	dog	2	0.0291
1211.98	15697.9	20416.5	19502.1	23242.1	15576.1	40711	30875.5	358341	82885.8	14870.5	10264.3	21227.2	14271.2	dog	8	0.112767
1200	15362	19960.9	17573.7	22789.1	14996.2	39297.8	30312.9	358133	82618.2	14153.5	9530.91	20973.4	15776.5	dog	24	1.01073
1187.99	13264.3	21444.2	15014.8	24630.4	13352.4	38134.2	28902	357971	81764.5	12585	9533.12	22514.9	13555.3	control	2	0.00253333
1175.95	13932.9	23003.9	13397.4	26898.5	14318.4	42243.1	29960.9	361948	82917.5	13978.4	8790.48	24569.6	17249.3	control	8	0.00376667
1163.89	20851.8	23337.1	15691.3	27594.3	21320	51528.5	36552.6	371770	88387.3	22499.2	10233	23968.8	29252.4	control	24	0.0238667
1151.79	32169	22874.5	27971.5	27513.7	31519.2	58820	45552.1	386267	96295.2	33133.9	12832.5	22487	23500.7	patient	2	0.0034
1139.67	39252.1	26584.4	24343.7	33038.9	38998.2	67548.9	49259.6	395504	100939	36912.5	11259.3	26414.9	32623.2	patient	8	0.0438
1127.53	44809.5	28556.6	53735.8	35819.5	42009.3	85937.8	55612.2	403280	105048	44837.1	12605.8	29120.8	30847.8	patient	24	0.4619
1115.35	44246	28112.4	49787.7	35165.3	40959.7	89967.6	53363.5	403881	104826	41917.9	12497.4	29146.3	35331.1	rat	2	0.0313333
1103.14	39737.7	28069.1	43460.5	35121.7	37905.8	87444.2	51811.8	401817	102422	39041.6	11198.8	28895.3	26598	rat	8	0.0367
1090.91	37242.8	29108	31416.9	37394.8	36275.1	91932.9	49757.5	401806	101350	37238	10221.8	29481.3	22690.5	rat	24	0.636367
1078.65	39259.9	33768.2	40479.7	45126.3	37694.8	82610	52103.6	407987	103010	38833.1	13309.2	33849.5	31994.9	dog	2	0.0195
1066.36	29466.3	37047.3	42135.1	50258.6	27079.7	71249	41824.8	398508	95856.3	27448.6	13621.6	38740	30612.3	dog	8	0.0259667
1054.04	30042.4	37790.8	43004.1	50939.8	29589.5	56447.5	44812	398584	96547.3	30728.2	16183.9	41771.4	25853.9	dog	24	0.262467
1041.7	29997.5	34959.3	48401.2	45994.6	28575	50117.8	42923.7	398847	96844.9	29107.5	12680.8	39310.7	21046.7	control	2	0.0065
1029.32	27061.4	28746.7	32377.7	36310.5	25073.5	48036.3	39103.4	397248	95256	25215.3	9824.35	31508.4	25275.3	control	8	0.0157333
1016.92	23019.8	23695.1	30566.6	28574.8	22524.7	46106.7	37797.7	393405	93144.2	23042.7	8972.2	25034	23223.3	control	24	0.0548667
1004.48	19514.9	20467.7	17785.7	23569.5	19632.7	46473.5	35563.4	389540	90850	20294.1	8977.53	21081.3	13663.5	patient	2	0.0077
992.022	15658.5	19536.9	35726.4	21911.5	15747.6	52316.3	31518	384824	87856.6	14933.1	9232.49	19773.1	13322.2	patient	8	0.240567
979.531	12082.8	18252.1	19951.3	20382.8	12603.6	53172.3	28547.2	385068	85685.4	11466.2	8395.17	17368.8	10842.2	patient	24	0.39345
967.011	11251.9	16353.9	16482.6	17465.2	12151.9	45662.7	28456.3	385443	86099	11260.7	9565.63	15079.8	11678.6	rat	2	0.0298
954.461	14251.2	17001	12065.9	17808.6	16240.9	40078.1	33080.6	390025	88643.3	16165.8	8371.5	16819.4	16048.1	rat	8	0.0635
941.882	30259.3	17744.2	15915.7	19001.8	34208.3	40649.9	49929.3	407467	101132	39601.4	9100.05	17586.4	15228.5	rat	24	0.502533
929.273	31281.9	18331.7	34527.9	20470.1	30754.1	40935.6	44856.2	408482	100690	32560.9	9260.94	17282.8	15302.2	dog	2	0.0171
916.635	24850.6	19378.1	59510	22373.7	24303.2	45408.8	38682.8	404400	96198.4	25502.6	8253.17	17978.7	24631.1	dog	8	0.0289
903.967	19519.6	20216.3	47037.1	23230.8	19665.9	66666.9	35159.7	401014	92798.3	21098.3	8245.05	19774.6	11944.4	dog	24	0.4137
891.27	15720.8	19993.2	18722.2	22715	15617.2	62699.6	31586.8	400916	90831.3	15305.1	9640.41	19613.4	10545.8	control	2	0.00686667
878.542	16027.3	22412.9	41857.2	27034	19205.9	40989.6	34908.9	406609	92286	19318.9	10679.1	21257.6	12207.2	control	8	0.0106
865.785	25142.6	23448.5	21166.6	29199.6	29608.9	39112.3	47106	419687	99514.8	30416.6	10605.6	21194.4	13040.3	control	24	0.0455333
852.997	29892.1	25481.7	24426.4	32070.5	28457.5	38642.5	42978.1	422849	102155	26474	9867.05	25193.4	16009.3	patient	2	0.00916667
840.18	24672	31074.8	18763.1	40775.2	22338.2	37984	36620.3	417066	98393.3	19948	13683.8	32898.6	48782.4	patient	8	0.0743667
827.331	14541	34734	11255.9	47178	14381.4	37798	30469.3	411285	92029.6	12893.4	18730.7	36663.7	38072.4	patient	24	0.53
814.453	11514.4	31806.3	10908.4	42476.3	12114.2	38707.9	28901.9	412828	90939.7	10835.3	10088.9	32966.4	13213.5	rat	2	0.0423333
801.544	11778.6	21320.4	11495.3	24441.2	12458.8	36891	29404	414351	91889.5	11442.7	9417.89	20888.3	11293.7	rat	8	0.107467
788.605	13069	17378.8	16935.2	18088.2	13761.7	36065.1	30690.4	418073	93214.3	13228	9334.51	15541.6	11215.8	rat	24	0.487433
775.635	13660.2	16319.2	11772.7	16542.8	14871.9	36405	31829.7	419261	93300.1	15292.6	9531.95	14131.5	16250.2	dog	2	0.0198667
762.634	14322.1	16098.6	11521.9	16010	15336.7	37111.9	32072.6	416506	93831.6	15376.3	9622.9	14114.3	14651.5	dog	24	0.283167
749.602	13115	17066	18066	17237.1	13857.5	36600.4	30573	416964	93318.2	12888.4	11055.4	14920.6	10923.9	control	2	0.0218667
736.539	11665.1	18482.2	14361.5	19399.4	12632.7	36793.1	29748.6	420038	93068.8	12079.7	9985.97	16685.3	11020.4	control	8	0.0615
723.445	13168.5	19737.8	13440.2	21028.2	14570.7	38093.8	31711.3	426626	95111	14623.5	10080.8	18084	11551.9	control	24	0.104
710.32	14895.7	20968.9	15562.6	22879.2	15621.1	39278	32422.8	433059	96854.6	14818.6	11160.2	19485	13053.3	patient	2	0.0222667
697.164	13195.6	22375.6	11648.4	24947.2	13831.3	39683.6	30952.3	433128	96001.1	12914.4	10803.1	21456.8	17305	patient	8	0.0646
683.976	12927.8	23914.6	11244.4	27093.9	13525.9	39877.3	30597.1	432841	95722.9	12477.7	10213.3	23441	19688.5	patient	24	0.597967
670.757	13711.6	25676.2	11958.9	30015.8	13983	41487.3	30834.3	434919	96554.9	13124.4	11254.2	25763	23840	rat	2	0.0407667
657.506	14518.4	26374.5	13837.7	31336.1	14317.8	43103	31093.1	438556	97337.7	13657.8	11392.7	26106.8	18994	rat	8	0.0652
644.224	14606.9	27270.2	20118.5	33097	14438.4	45264.2	31445.5	444223	97963.3	13746.7	11091.3	25999	17710	rat	24	0.3339
630.909	15189.5	29472.2	19809.1	37408	15590.2	46959.6	32448.2	456059	99462.8	15376.7	10723	26484	28163	dog	2	0.0352333
617.563	16993.3	30160.8	19160.5	38705.5	18147.4	49829.9	35239.3	462258	102060	18906.8	11528.9	27211.3	28149.4	dog	8	0.0437
604.184	19027.3	30592.8	20234.5	38231.9	19353.6	53583.9	36167.7	463941	103569	18948.1	11071	28987.9	23972.8	dog	24	0.38405
590.774	22320.6	28898.8	33700.9	35147.5	20574.9	55109	36471.4	465156	105336	19374	10957.8	27529	16695.7	control	2	0.0198
577.331	26046.5	26412.1	55383.7	30608.1	24023.6	59639.4	39717	467139	107603	23479.1	10787.6	25317.3	19734.3	control	8	0.0250333
563.856	22630.2	26926.5	35259.7	31074.6	21016.1	67732.6	36075.1	468036	105717	19925	10900.4	26012.9	31442.5	control	24	0.0768
550.348	22283.2	30125.6	31544.9	36056.4	18966.7	76854.4	35192.9	476006	106651	18895.7	11320.3	29313.8	52358.8	patient	2	0.0463333
536.808	23972.1	35877.3	33981.4	44988.7	22333.6	94237	38926.4	486956	109554	23249	13070	35852.9	44650.9	patient	8	0.109167
523.235	28698.1	34141.4	34221.1	42928.4	26631.2	84075.4	42807	495470	112942	27744	11391.3	32126.1	27879.5	patient	24	0.66845
509.629	32144	30225.7	65478.5	35988.8	28915.4	72101.1	44289.4	495661	115051	28975.3	13905.4	28951.6	24428.4	rat	2	0.0300667
495.99	40377.6	28446	30168.9	32478.7	39200	75699.2	53461.3	502957	121841	39913.6	14200.9	27591.6	19293.2	rat	8	0.135367
482.318	54998.4	27124.4	22084.1	30169.7	66034.3	79818.5	84803.6	521533	134653	75355	11982.2	26066.6	16344.1	rat	24	0.70255
468.613	38640.1	31172.1	18171.4	36622.8	43485.3	72104.3	59692.6	507344	121700	54982.2	12637.3	30375.1	15079.4	dog	2	0.0149
454.875	31512.5	29062.7	17283.9	33407.3	29267.4	61986.7	44683.8	505710	116559	29661.1	14536.7	26648.7	16498.7	dog	8	0.1066
441.104	36492.6	27137.5	44957.3	30561.2	35032.6	65896.3	50014.5	514384	120801	36297	12660.5	23735.8	24998.7	dog	24	0.276633
427.299	33576.5	27777.5	45883.8	31610.5	30837	73052.2	45690.8	516559	118560	31799	14656.2	23565.1	30827.4	control	2	0
413.46	30990.3	28602.1	34931.5	32845.1	29731.5	74515.4	44945.4	514708	116879	31543.5	18225.9	24524.8	33553.7	control	8	0.0235
399.587	29382.1	29086	23517.2	32847.8	27373.4	65869.9	42492.3	512333	116216	26916.4	14857.2	26324.9	27519.6	control	24	0.0616
385.681	28599.3	31322.7	28707	36407.9	25896.5	57148.3	41434.9	514851	116295	24250.7	14234.9	29026.2	20352.4	patient	2	0.0317
371.741	32242.1	34233.8	39736.5	40926	30273.9	55903	45432.4	522921	119645	28687.5	15868.1	32304.1	38541.1	patient	8	0.5622
357.767	33263.8	34173.4	25934.6	40612.2	32492.1	58264.2	47711.4	525161	120392	31748.8	15507.7	32706	29153.1	patient	24	0.5722
343.758	32782.4	30589.5	21243.1	34625.9	30724.4	59824.7	45928.8	527794	119851	29476.1	15463.1	28189.7	19657.2	rat	2	0.0278538
329.715	33211.2	28563.1	19506.4	31397	31259.1	62514.6	46629.8	534250	121015	29865.7	15037.7	25373.8	26643.4	rat	8	0.158754
315.638	32274.3	28386.8	22366.6	30887.5	31803.8	64084.6	47433.2	532244	120700	31668	15159.8	25209.5	20206.3	rat	24	0.771887
301.526	30497	29263.7	29134.9	31756.8	31612.4	62990	47325.1	528276	119047	32889.1	14484.4	26187.1	22488.3	dog	2	0.0190292
287.38	29422.5	31034.4	26190.7	33967	30194.3	61241.5	45965.5	532572	119350	30955.2	15214.6	28234.8	25721.4	dog	8	0.0440858
273.198	26678.5	31954.3	23767.8	35166.3	27302.5	59258.9	43531.9	535717	118261	27305.9	15529.1	29274.6	23260.2	dog	24	0.588564
258.982	24827.9	31775.9	25340	35306.1	25640.6	58196.6	41832.9	531753	116266	26004	16541.4	29402.9	26122	control	2	0.0406
244.731	24223.3	32504.7	24863.4	36111.7	25523.6	57265.4	41553.8	530854	116134	26522.5	16347.1	30061.8	24441.7	control	8	0.057
230.445	24523.7	33192.3	22079.6	36612.4	26214.9	58791.8	41962.5	534080	116973	28031.1	18106.9	30595.4	24488.9	control	24	0.0934
216.123	25512.4	33418	28008.2	36662.2	26904.1	61916	42566.3	534699	116894	28479.8	17090.2	30818.4	22863.1	patient	2	0.0392
201.766	27516.2	35224.3	45901.5	39134.8	28476.1	66315.6	43869.5	539850	118799	30245.2	17506.1	33257.9	22526	patient	8	0.1027
187.373	29700.6	37733.9	41098.9	42174.8	30697.2	70977.8	45559.5	545072	120598	33179	19176.1	36564.8	25937.3	patient	24	0.2835
172.945	31723.4	38228.9	31800.5	43019.1	32436.2	72892.2	47311.4	546374	120847	34228.5	18677.9	38095.6	31333.3	rat	2	0.056669
158.481	35533.8	41382.4	35938.1	45838.5	38503.7	76376.9	52798	554755	125932	42174.7	20587.8	41487.6	44098.9	rat	8	0.15174
144.07	37637.4	42884.7	28887.6	47780.7	40483.7	79665.2	54518.9	558017	126956	44166.4	21173.7	43906.4	48502.6	rat	24	0.88058
129.642	40244.9	44781.7	24968.7	49876.2	43665.9	82875	57372.7	562618	129121	47850.2	22048.4	46528.4	55514	dog	2	0.0204988
115.214	42852.5	46678.6	21049.9	51971.8	46848	86084.8	60226.4	567220	131286	51534	22923.1	49150.3	62525.5	dog	8	0.0308077
100.785	45460	48575.5	17131	54067.3	50030.2	89294.7	63080.2	571821	133451	55217.9	23797.7	51772.3	69537	dog	24	0.460139
